# Supplementary material for: Detection of Nutritionally Driven Live Weight Changes in Dairy Ewes Using a Walk-over-Weighing System
Source: Sensors (Basel). 2026 Jun 11;26(12):3732. doi: 10.3390/s26123732 (PMC13306742; doi:10.3390/s26123732)
Supplement: Supplementary file 1 [file sensors-26-03732-s001.zip]

Archive with 1 entries (1 files):
- sensors-4305273-supplementary.pdf
